# Supplementary material for: Alteration of Manure Antibiotic Resistance Genes via Soil Fauna Is Associated with the Intestinal Microbiome
Source: mSystems. 2022 Aug 8;7(4):e00529-22. doi: 10.1128/msystems.00529-22 (PMC9426575; doi:10.1128/msystems.00529-22)
Supplement: TABLE S1 [file msystems.00529-22-s0001.xlsx]

## Sheet: Table S1
Table S1 The abundance of intestinal protease expression of Protaetia brevitarsis larva.
Gene No.	MG-1	MG-2	MG-3	HG-1	HG-2	HG-3	COG_Annotation
g11901	1.41641	2.58237	0.344274	5.28194	12.1504	7.01405	protease
g1275	6.2477	5.93884	4.57899	3.77162	3.27226	10.6471	Signal peptidase i
g13940	0.590452	0.866637	0	2.78991	12.3271	8.07786	protease
g15271	1.56326	0.542882	1.33844	2.78619	3.44965	10.9057	protease
g16504	0	0	0	42.1725	17.855	4.4661	protease
g17244	12.3758	8.47855	11.5296	178.135	124.743	114.963	protease
g17404	17.3256	24.5996	24.2547	4.34715	12.4027	50.9999	Serine protease
g17947	1934.7	2287.94	1218.43	0.171155	0	0	protease
g17949	16404.3	18600.7	16836.2	2.69054	2.80456	0.323894	protease
g21336	17.8311	21.0519	15.7929	0.111432	0	0.751109	protease, serine, 16 (thymus)
g21557	0	0	0	78.0896	32.9255	18.1239	protease
g21560	0.159625	0	0.13198	20.4718	13.5539	10.4061	protease
g21575	1.45059	0.863369	5.27067	1.2772	13.2483	9.75015	protease
g21578	0	0.33206	0.053844	9.90199	0.638136	0	protease
g21579	0.747137	0	0	68.8881	28.427	25.164	protease
g22936	35523.1	27095.8	20071.6	0.642274	0.612178	0.482746	protease
g23035	6.9127	0	6.33982	0	10.9849	0	Serine protease
g24033	1.01003	1.85632	0.255001	8.66103	1.83986	7.86031	protease
g24035	1.51253	1.6126	1.06842	8.18984	3.28253	8.81781	protease
g24096	3.15112	2.06939	1.9951	105.942	115.817	108.31	protease
g24845	7.88891	7.02754	5.76937	1.00683	3.01558	12.5656	Serine protease
g28572	3.31183	1.07273	1.87655	61.699	86.0511	77.7759	protease
g29691	0	0	0.270638	2.97364	1.69793	12.0245	protease, serine, 16 (thymus)
g30563	1.22951	0.461655	0.736696	53.942	63.1048	43.1931	protease
g31562	15.1975	14.3754	11.8239	0.829688	3.52681	2.25747	protease
g3938	10.2958	13.3443	10.2384	15.5769	15.0621	31.8464	Serine protease
g4727	7.68642	23.1187	30.9398	49.056	20.3053	4.94323	protease
g5262	315.422	528.924	381.051	0	0	0.350088	protease
g5832	52.7571	126.932	277.485	0	1.64416	0	protease
g5858	292.229	10.4455	151.327	3.68302	6.56839	0.086053	protease
g6007	9.72168	11.6212	10.0778	13.1024	18.6785	27.9905	Cysteine peptidase
g6136	0.19922	5.32804	4.388	0	0	0	protease
g6637	3.50348	8.34579	0.227664	0.703906	1.26449	38.0647	protease
g8986	75.4961	64.8487	89.2091	0	0	0	protease, serine, 16 (thymus)
g9009	0	0.08781	0.023696	18.4693	26.7838	33.5999	protease
g9845	17.9304	18.9881	12.2377	8.70849	10.0063	10.744	AT rich interactive domain 5B (MRF1-like)
g9847	6.56295	6.28693	6.02885	5.72855	5.30076	7.05017	AT rich interactive domain 5B (MRF1-like)
STRG_11435	0.491763	0.189329	0.564933	3.16661	1.26108	6.98795	protease, serine, 16 (thymus)
STRG_14962	3.95427	2.57131	1.19873	2.79426	3.09352	7.91502	Serine protease
STRG_15269	0.320538	0.317236	2.48672	10.1973	3.816	8.8471	protease
STRG_15283	12.0869	6.97535	50.3658	13.7367	12.667	23.0921	protease
STRG_15374	1.08463	0	0.592678	73.3307	95.4274	61.9451	protease
STRG_17699	1.60139	0.626483	2.75688	4.42357	3.68021	13.5603	protease
STRG_18440	2.01238	0.956487	0.741914	91.0802	60.3018	99.3787	protease
STRG_18444	0	0.158781	0.153067	2.37324	7.7964	2.7098	protease
STRG_18447	0	0.092098	0.305919	2.46963	7.33527	5.90376	protease
STRG_20059	0	0.188446	0	3.51977	5.28084	1.74577	protease
STRG_20673	0.06448	2.4071	4.29338	13.8927	50.8618	12.0969	protease
STRG_25870	56.6454	53.5567	45.0244	98.1772	88.011	96.6686	Protease HtpX homolog
STRG_25967	126.624	135.58	145.868	0	0	0.794648	protease
STRG_25968	43.3406	14.7697	116.386	0	0	0.32081	protease
STRG_26522	5.35482	4.11243	5.8354	54.2153	39.6273	97.1313	protease
STRG_26523	0.282467	0.728572	1.51065	2.07712	0.206197	8.57084	protease
STRG_2707	15.2578	61.7507	17.6418	0	0	3.36422	protease
STRG_27113	1.84533	0.741674	1.38903	6.41505	7.71479	8.64088	protease
STRG_27114	2.44801	1.34178	6.34005	11.1704	50.1472	87.9315	protease
STRG_31422	3.80443	4.37744	3.7103	3.67807	1.38761	8.36398	peptidase (S8 and S53, subtilisin, kexin, sedolisin
STRG_31468	0.503802	2.26451	0	1681.67	1424.93	1945.46	protease
STRG_31814	13.2245	6.95349	9.39605	6.80106	5.44881	8.21158	surface protease GP63
STRG_35194	0.758301	0.750751	0.370017	2.39142	3.46099	7.28546	protease, serine, 16 (thymus)
STRG_35430	430.28	704.599	542.432	0	0	0.161563	protease
STRG_35431	267.952	333.532	332.085	0.444243	0.604854	1.81991	protease
STRG_35582	14.7682	7.94058	9.24	32.6148	55.0462	55.1421	Signal peptidase i
STRG_35751	0.782576	0.629592	6.39756	0	0	0.446229	protease, serine, 16 (thymus)
STRG_36210	10.4305	6.41005	5.87462	252.458	170.467	186.318	protease
STRG_36356	5.33847	5.29504	3.90663	2.92716	3.86147	5.05199	protease
STRG_36360	17.7464	9.99422	15.0877	0	24.7678	36.8962	protease
STRG_36723	0.935844	44.4145	0	0	0	0	protease
STRG_36725	306.315	3.66949	72.7499	0.336548	2.1651	0	protease
STRG_36729	4.78835	0	11.6227	0	0	0	protease
STRG_36730	87.0643	30.0467	70.7955	0	0	0	protease
STRG_36731	7.2391	2.90773	14.6991	6.7249	0	319.185	protease
STRG_37627	2.81797	0	0.439185	17.4364	15.0152	40.7792	protease
STRG_37629	0	0	0	0	0	1.32709	protease
STRG_37994	0.858301	0.750194	2.07612	7.16276	10.4859	23.9289	protease
STRG_38204	2.51294	2.12379	5.0048	7.60342	0	0.415107	protease
STRG_38207	5.11669	22.8447	21.9856	24.3617	17.3815	3.49658	protease
STRG_38212	0	0	0	0.26388	1.07882	6.33799	protease
STRG_38604	6.06238	1.24269	3.46709	0.042336	0	1.81724	protease
STRG_40287	0.991724	1.29686	0.852333	3.37103	5.53839	10.6765	protease, serine, 16 (thymus)
STRG_42086	8.09343	19.8951	11.0928	6.59771	5.754	22.4284	protease
STRG_4272	16.029	14.959	9.54782	3.65153	3.37746	21.638	Acts as a processive, ATP-dependent zinc metallopeptidase for both cytoplasmic and membrane proteins.
STRG_445	1.42865	1.28728	5.19561	4.06362	0	1.11589	protease
STRG_44613	0	0.133589	0	0	12.5094	0	protease
STRG_45107	22.8711	17.2407	30.3924	661.644	612.807	407.906	protease
STRG_45112	6.5837	1.9526	1.8467	7.24253	2.63206	21.8292	protease
STRG_45118	7.21198	1.355	2.20498	30.0075	19.3744	77.1895	protease
STRG_45120	6.58151	6.56439	9.17019	584.254	540.406	402.033	protease
STRG_47402	85862.2	100803	122715	1.90846	1.8262	0.950415	protease
STRG_47776	24.2687	21.7836	17.9217	16.5791	18.1482	50.1224	peptidase
STRG_49546	1.08436	2.84975	2.11318	1.18311	5.98578	34.7091	protease
STRG_49780	19.5291	20.3562	16.2136	0.821127	0.86048	4.06374	SUMO1 sentrin specific peptidase
STRG_50031	198.993	124.468	62.3806	0	0	0	protease
STRG_56479	1.2079	0.17818	1.30283	0	1.01639	5.87354	protease
STRG_58271	0	0	0	0	0.123445	0.044358	protease
STRG_58274	2.0888	1.83887	1.79397	32.8414	18.6268	44.4705	protease
STRG_58959	25.1071	65.3035	59.2917	2.07993	3.98813	14.5925	apoptosis-related cysteine peptidase
STRG_59838	13.709	14.7561	11.3961	7.34288	8.7144	26.6402	ufm1-specific peptidase
STRG_63315	9.55575	8.95436	7.09856	2.74427	6.59723	15.143	SUMO1 sentrin specific peptidase
STRG_64872	408.04	331.666	1265.4	0	0.307553	0	protease
STRG_64873	53248.5	34720.4	40959.9	1.84418	0.972625	0	protease
STRG_64958	197.904	284.866	318.593	1.06922	1.08807	0.150887	protease
STRG_65289	43478.2	63187.7	67813.9	2.33892	0	0.411139	protease
STRG_65293	186.074	742.767	433.414	0	0	0	protease
STRG_65295	184.307	15.52	49.6315	0	0	0	protease
STRG_67359	47.3812	65.7318	45.3018	60.2863	61.2419	85.0992	ATP-dependent specificity component of the Clp protease. It directs the protease to specific substrates. Can perform chaperone functions in the absence of ClpP (By similarity)
STRG_6796	9.41181	3.17692	3.66534	31.0183	35.5154	21.987	protease
STRG_68600	7.69369	10.9185	6.87316	69.7971	78.8821	59.2364	protease
STRG_68601	37.1537	24.5007	17.9005	209.607	245.593	200.285	protease
STRG_69245	42.6517	56.1173	52.4813	0	0	0	protease, serine, 16 (thymus)
STRG_69261	4.06071	1.8181	3.50188	6.10536	5.06312	7.39059	Membrane-associated zinc metalloprotease
STRG_69417	12.8066	12.673	9.54986	7.40982	9.21408	24.9772	SUMO1 sentrin specific peptidase
STRG_69746	5.90533	1.80161	15.5468	6.48981	1.7143	9.19244	protease
STRG_69756	2.92402	2.08134	2.44493	0.836104	0.239319	2.45822	protease
STRG_69770	0	0	0	21.6715	30.4312	42.4432	protease
STRG_69870	11.151	4.97418	6.81173	284.475	230.643	243.433	protease
STRG_69874	29.9396	25.6594	24.908	648.043	631.39	569.749	protease
STRG_69878	6.94511	14.3831	19.4945	418.18	413.255	298.578	protease
STRG_722	12.1971	17.7551	14.46	3.83783	8.74068	24.953	apoptosis-related cysteine peptidase
STRG_725	112.155	100.647	76.1752	0	0.478115	2.34904	apoptosis-related cysteine peptidase
STRG_729	30.4921	70.3298	44.7488	0.25212	0	0.064419	apoptosis-related cysteine peptidase
STRG_73293	24895.7	24323.1	25776.3	0.682565	0.579842	0.237029	protease
STRG_73296	204.195	131.558	208.134	0	0	0	protease
STRG_73298	136.689	0	0	0	0.925703	0	protease
STRG_73301	169.492	7.19681	75.4387	0.707529	1.73545	0	protease
STRG_74445	2.94724	1.19285	2.82145	111.624	149.478	82.8164	protease
STRG_74518	1.75902	0.724808	0.644496	5.74212	1.89335	21.0389	protease
STRG_7816	9.92594	11.1063	12.925	49.5216	31.5369	25.491	RCE1 homolog, prenyl protein protease (S. cerevisiae)
STRG_8652	1.00045	1.90754	2.52248	5.03535	8.60088	11.5204	protease
STRG_8943	15.3593	14.9247	13.6736	8.29104	10.0605	52.727	ATP-dependent serine protease
STRG_9347	13.7559	17.2317	13.043	14.0043	30.4899	50.7233	ATP-dependent CLP protease ATP-binding subunit
	118	117	118
