# Supplementary material for: Alteration of Manure Antibiotic Resistance Genes via Soil Fauna Is Associated with the Intestinal Microbiome
Source: mSystems. 2022 Aug 8;7(4):e00529-22. doi: 10.1128/msystems.00529-22 (PMC9426575; doi:10.1128/msystems.00529-22)
Supplement: TABLE S2 [file msystems.00529-22-s0002.xlsx]

## Sheet: Table S2
Table S2 Paired PERMANOVA tests on ARGs and Bacterial community.
		ARGs		Bacterial community
	Pairs	R2	p value	R2	p value
Treat	CM vs MG	0.179311	0.002	0.361681	0.001
	CM vs HG	0.364203	0.002	0.767005	0.001
	CM vs FR	0.256495	0.002	0.632567	0.001
	MG vs HG	0.171316	0.003	0.445431	0.001
	MG vs FR	0.0919495	0.078	0.267298	0.001
	HG vs FR	0.0753276	0.19	0.274656	0.001
Time	0d vs 3d	0.306395	0.001	0.132419	0.005
	0d vs 6d	0.294298	0.001	0.136211	0.001
	3d vs 6d	0.052574	0.134	0.0363255	0.201
