# Supplementary material for: Alteration of Manure Antibiotic Resistance Genes via Soil Fauna Is Associated with the Intestinal Microbiome
Source: mSystems. 2022 Aug 8;7(4):e00529-22. doi: 10.1128/msystems.00529-22 (PMC9426575; doi:10.1128/msystems.00529-22)
Supplement: TABLE S3 [file msystems.00529-22-s0003.xlsx]

## Sheet: Table S3
Table S3 The relative abundance of ARGs, integrons, insert sequences, plasmids, and pathogens from metagenomic sequencing.
		CK0	HG0	FR0	CK3	HG3	FR3	CK6	HG6	FR6
ARGs	Aminoglycoside	594.86	0.246554	2.22575	740.276	105.069	243.751	779.517	72.9048	207.889
	Diaminopyrimidine	67.8856	0.020242	0.254035	129.906	13.524	26.9516	133.773	10.9292	27.8428
	Lincosamide	224.58	1.08539	1.50168	357.791	125.17	332.428	596.312	71.6662	170.659
	Macrolide	177.926	1.26245	4.52247	271.071	100.902	246.722	439.547	59.8786	136.986
	Nucleoside	90.5816	0.056523	0.103678	76.0586	26.5889	43.8085	91.6051	17.1506	25.3697
	Oxazolidinone	51.5857	0.58234	0.3561	39.5382	19.1479	43.7329	53.9576	13.4771	23.2923
	Penam	19.1066	0.329687	3.81971	72.7875	0.978934	2.07968	64.5682	0.892356	2.33874
	Phenicol	210.388	0.72322	2.43281	229.825	63.6974	163.844	331.802	59.3104	205.055
	Pleuromutilin	51.5002	0.58234	0.3561	39.4562	19.1279	43.6919	53.8415	13.4527	23.2344
	Streptogramin	170.688	0.776475	0.780897	255.726	99.3353	244.418	428.273	59.3969	135.859
	Sulfonamide	74.0034	0.059975	0.180476	112.864	7.2791	18.7025	126.416	9.09769	44.64
	Tetracycline	185.067	2.36988	5.24973	213.473	52.9223	130.268	271.242	39.5134	107.152
Integrons	intI	7.04272	17.0272	14.7606	12.7722	30.7806	14.332	14.1486	26.2951	17.7161
	intI1	3943.33	356.293	992.516	5750.04	714.583	1347.8	5874.37	670.339	2078.06
	intI1delta	0.011697	0.080786	0.033984	0.035408	0	0.1032	0.025062	0	0
	intI2	18.8808	2.22055	4.16347	42.1448	3.69154	2.94152	42.4106	3.69412	4.25695
	intI3	49.0054	0.040252	0.084305	65.3775	0.164858	0.093379	60.8292	0.071839	1.67989
	intI4	0	3.83736	3.39661	0	4.10796	3.10868	0	2.00782	2.2662
	intIA	0.006302	0.048169	0.013785	0.105996	0.089347	0.303855	0.074096	0.171121	0.165808
	intINeu	0	0.010506	0.018529	0	0	0.040836	0	0.026575	0.009702
	intIPac	0	0.020847	0.01487	0.283431	0.159239	0.007206	0	0.332771	0.055443
	intIPstB	0.300086	0.513909	1.60706	1.68245	0.031759	0	0.992084	0	0.346371
	intIQ	1.39755	0	0.138094	2.42466	0	0	2.50793	0	0
Insert sequences	IS1380	78.3744	0.338494	1.70774	41.8819	17.5042	44.4695	61.0219	10.9354	30.3816
	IS1595	219.75	0.229265	0.999206	189.635	40.0949	70.1063	187.438	30.3415	43.6265
	IS256	1098.39	17.1901	29.9975	991.809	102.576	174.719	841.727	70.9284	151.502
	IS3	438.251	30.7103	139.326	465.335	31.5813	89.4347	447.878	30.6048	148.467
	IS30	53.5878	0.073181	0.890965	41.4291	4.85492	12.7386	45.3792	4.62872	7.12655
	IS4	113.323	0.303693	2.61866	268.852	2.17364	4.91124	206.717	0.623038	3.10466
	IS481	164.983	0.867183	2.81659	153.326	57.1427	159.765	290.535	66.0362	266.667
	IS5	211.557	9.28419	28.4125	172.642	11.6845	35.1367	181.437	9.94631	37.4533
	IS6	1153.45	0.724206	3.92677	784.01	235.769	529.151	1101.8	188.711	737.476
	IS91	130.614	0.057218	0.130701	248.881	0.241562	2.101	237.034	0.427022	3.66384
	IS982	876.388	0.250912	0.54934	888.118	1.8598	5.82824	663.017	0.987068	4.28358
	ISL3	87.9466	1.71582	7.88219	142.409	13.0394	29.2652	151.812	16.2913	56.5976
Plasmids	Acinetobacter baumannii	38582.6	1728.01	1151.13	41479.5	2033.73	2569.69	32119.4	1842.75	1281.75
	Clostridioides difficile	333.843	37821	16788.9	415.999	35080.9	12644.6	523.98	41472.7	8756.93
	Enterococcus faecium	61294.2	11413.3	7151.24	37707.4	70557.1	86099.3	43826.7	53417.8	48596.9
	Listeria monocytogenes	33865.4	18311.3	11080.4	29467.4	45588.8	55644	33249.9	42078.5	29810.8
	Moraxella osloensis	81352.5	673.04	495.215	79287.3	1511.01	1938.08	60862.6	1192.2	1485.2
	Nocardia farcinica	29389.7	35591.5	60485.8	15782.2	32614.3	44463.8	25155.9	41951.8	76368.1
	Prevotella sp. oral taxon 299	276.996	49393.8	42056.4	782.251	85276.6	61144.9	641.957	44903.6	39521.2
	Pseudomonas putida	1721.99	53676.9	8245.26	3502.23	12855.3	11371.2	4314.58	28809.7	11639.7
	Psychrobacter cryohalolentis	54220.6	0.68579	34.5025	51473.1	68.4096	338.29	40243.5	101.394	331.74
	Tsukamurella tyrosinosolvens	59083.7	225982	145534	35294.9	73331.6	96181.2	53812.8	107805	162441
	uncultured bacterium AST2	41264.1	0.63738	38.375	41089.9	24.8311	189.89	32103.6	10.7753	225.264
	Xanthomonas sacchari	2154.62	17028.6	37562	5270.17	5382.43	3505.31	5913.47	5348.26	4533.3
Pathogens	Pseudomonas aeruginosa	813.779	49.9624	138.344	1298.62	32.0625	46.8604	1149.56	34.3277	55.0058
	Salmonella enterica	753.977	54.477	188.163	1290.66	61.0873	58.9611	1029.87	54.5398	80.1064
	Listeria monocytogenes	795.896	43.8465	55.9158	673.692	221.143	432.931	749.623	164.649	286.279
	Xanthomonas campestris	78.8553	156.213	600.494	202.893	17.4861	22.8458	224.218	13.6486	43.8729
	Staphylococcus aureus	579.329	61.3238	73.5435	453.77	138.095	262.572	510.217	106.993	178.291
	Acinetobacter baumannii	511.356	77.9049	118.543	564.604	55.1654	55.9879	412.249	60.2327	71.431
	Xanthomonas oryzae	243.376	110.986	459.917	444.239	25.4472	36.8773	410.462	25.2211	76.3504
	Mycobacterium tuberculosis	354.41	80.5831	276.691	182.65	65.1901	159.362	266.534	81.3937	348.192
	Klebsiella pneumoniae	189.065	18.2495	87.0015	216.688	8.32496	17.3159	177.352	8.01929	25.2882
	Dickeya dadantii	121.265	8.95002	25.0302	187.247	8.62397	9.75743	149.749	10.0019	10.9158
	Escherichia coli	74.0708	4.963	22.4141	186.366	8.82127	10.6326	151.423	8.21252	13.7324
	Erwinia amylovora	139.831	4.84866	20.3391	160.527	7.27912	13.5674	128.983	8.92107	21.3988
